# Supplementary material for: Earlier Bedtime and Effective Coping Skills Predict a Return to Low-Risk of Depression in Young Adults during the COVID-19 Pandemic
Source: Int J Environ Res Public Health. 2022 Aug 18;19(16):10300. doi: 10.3390/ijerph191610300 (PMC9408272; doi:10.3390/ijerph191610300)
Supplement: Supplementary file 1 [file ijerph-19-10300-s001.zip]

Archive with 1 entries (1 files):
- ijerph-1832689-supplementary.pdf
